# Supplementary material for: Managing Contamination and Diverse Bacterial Loads in 16S rRNA Deep Sequencing of Clinical Samples: Implications of the Law of Small Numbers
Source: mBio. 2021 Jun 8;12(3):e00598-21. doi: 10.1128/mBio.00598-21 (PMC8262989; doi:10.1128/mBio.00598-21)
Supplement: TABLE S2 [file mbio.00598-21-st002.xlsx]

## Sheet: OTU_tabell
Supplementary Table S2: OTU table of all extraction control replicates in Experiment 1.
	Negative extraction control 1 - PCR replicates					Negative extraction control 1 - Sequencing replicates					Negative extraction control 2 - PCR replicates					Negative extraction control 2 - Sequencing replicates					Positive extraction control - PCR replicates					Positive extraction control - Sequencing replicates
#OTU ID	NEC1_PCR1	NEC1_PCR2	NEC1_PCR3	NEC1_PCR4	NEC1_PCR5	NEC1_Seq1	NEC1_Seq2	NEC1_Seq3	NEC1_Seq4	NEC1_Seq5	NEC2_PCR1	NEC2_PCR2	NEC2_PCR3	NEC2_PCR4	NEC2_PCR5	NEC2_Seq1	NEC2_Seq2	NEC2_Seq3	NEC2_Seq4	NEC2_Seq5	PEC_PCR1	PEC_PCR2	PEC_PCR3	PEC_PCR4	PEC_PCR5	PEC_Seq1	PEC_Seq2	PEC_Seq3	PEC_Seq4
Abyssicoccus albus indicus	0	0	0	0	13999	0	0	0	0	0	0	0	0	0	0	0	0	0	0	0	0	0	0	0	0	0	0	0	0
Acidovorax temperans group	0	0	0	2028	0	0	0	0	0	0	0	0	0	0	0	0	0	0	0	0	0	0	0	0	0	0	0	0	0
Acinetobacter johnsonii	0	0	2518	20440	0	0	0	0	0	0	0	0	0	4122	0	0	0	0	0	0	24834	0	0	0	0	24834	15977	16932	18742
Acinetobacter lwoffii	0	0	0	0	163	0	0	0	0	0	0	0	7765	777	0	0	0	0	0	0	0	0	4994	0	0	0	0	0	0
Acinetobacter parvus / tjernbergiae	0	0	0	0	119	0	0	0	0	0	0	0	0	0	0	0	0	0	0	0	0	0	0	0	0	0	0	0	0
Acinetobacter sp.	0	0	0	0	0	0	0	0	0	0	0	7551	0	0	0	0	0	0	0	0	0	0	0	0	0	0	0	0	0
Actinomyces oris group	0	2069	0	0	0	0	0	0	0	0	0	0	0	0	0	0	0	0	0	0	0	0	0	0	0	0	0	0	0
Aerococcus urinaeequi / viridans	0	0	0	0	0	0	0	0	0	0	6667	0	0	0	0	6667	5272	5052	7423	4783	0	0	0	0	0	0	0	0	0
Aeromicrobium sp.	0	0	0	0	0	0	0	0	0	0	0	0	0	0	0	0	0	0	0	0	4723	0	0	0	0	4723	3094	3060	3507
Alcaligenes faecalis	0	0	0	0	0	0	0	0	0	0	0	983	0	2738	0	0	0	0	0	0	0	0	0	0	733	0	0	0	0
Anaerococcus nagyae	0	0	0	5359	12587	0	0	0	0	0	0	0	0	0	0	0	0	0	0	0	0	0	12405	0	5434	0	0	0	0
Anaerococcus octavius	0	0	0	0	0	0	0	0	0	0	0	0	0	0	0	0	0	0	0	0	0	0	11369	0	0	0	0	0	0
Aquabacterium sp.	0	7750	20130	7279	14118	0	0	0	0	0	18956	4983	13373	27190	32004	18956	16496	14426	21440	13402	869	0	4098	6628	12304	869	547	534	656
Bacillus circulans	0	0	0	0	0	0	0	0	0	0	0	0	0	0	0	0	0	0	0	0	4725	0	0	0	0	4725	3023	3115	3490
Bifidobacterium thermacidophilum / thermophilum / apri	0	0	0	0	0	0	0	0	0	0	0	0	0	0	5927	0	0	0	0	0	0	0	0	0	0	0	0	0	0
Blastococcus colisei / jejuensis	0	0	0	0	0	0	0	0	0	0	0	0	0	6327	0	0	0	0	0	0	0	0	0	0	0	0	0	0	0
Bradyrhizobium sp.	234	0	0	241	0	234	255	221	232	249	9820	0	570	0	0	9820	8631	7710	10915	6861	0	0	0	0	1593	0	0	0	0
Brevundimonas albigilva / vesicularis	0	0	0	13901	0	0	0	0	0	0	0	0	0	0	0	0	0	0	0	0	0	0	0	0	0	0	0	0	0
Candidate division TM6 bacterium JCVI TM6SC1	0	0	0	0	210	0	0	0	0	0	0	0	0	0	0	0	0	0	0	0	0	0	0	0	0	0	0	0	0
Candidatus peptoniphilus	0	0	0	0	0	0	0	0	0	0	0	0	0	0	0	0	0	0	0	0	15584	0	0	0	0	15584	10083	10707	12276
Caulobacteraceae sp.	0	7875	0	0	0	0	0	0	0	0	0	0	0	0	0	0	0	0	0	0	0	0	0	0	0	0	0	0	0
Comamonas testosteroni / thiooxydans	5577	0	0	0	0	5577	5917	5509	6091	6352	0	0	0	0	0	0	0	0	0	0	0	0	0	0	0	0	0	0	0
Corynebacterium accolens group	13838	0	8154	8348	18756	13838	14203	13501	14656	15393	0	0	0	0	0	0	0	0	0	0	0	0	0	0	0	0	0	0	0
Corynebacterium fastidiosum group	5690	0	0	0	0	5690	5507	5452	5958	6303	0	0	0	0	0	0	0	0	0	0	0	0	3363	0	2043	0	0	0	0
Corynebacterium minutissimum / singulare	0	5346	0	12018	0	0	0	0	0	0	0	0	0	0	0	0	0	0	0	0	0	0	0	0	0	0	0	0	0
Corynebacterium pilbarense group	0	0	4681	0	0	0	0	0	0	0	0	0	5438	0	0	0	0	0	0	0	0	0	0	8520	0	0	0	0	0
Corynebacterium sp.	0	0	0	0	0	0	0	0	0	0	0	0	2010	0	0	0	0	0	0	0	0	0	0	0	0	0	0	0	0
Corynebacterium stationis / casei	0	0	0	0	0	0	0	0	0	0	0	0	0	0	0	0	0	0	0	0	0	0	4086	0	0	0	0	0	0
Corynebacterium tuberculostearicum	0	0	0	0	0	0	0	0	0	0	0	0	0	0	0	0	0	0	0	0	9890	0	0	0	0	9890	6323	6544	7414
Corynebacterium variabile	0	0	0	0	0	0	0	0	0	0	0	0	0	0	0	0	0	0	0	0	0	0	8362	0	0	0	0	0	0
Curvibacter gracilis	0	0	0	0	0	0	0	0	0	0	0	0	1096	0	0	0	0	0	0	0	0	0	0	0	0	0	0	0	0
Cutibacterium acnes	84606	67284	37078	49474	71003	84606	89648	83181	63605	98628	98531	110257	66046	47530	104171	98531	98917	77916	89567	60504	81279	67582	95624	66600	69020	81279	46150	59605	69124
Deinococcus sp.	0	0	0	0	0	0	0	0	0	0	1154	0	0	0	0	1154	969	985	1299	827	0	0	0	0	0	0	0	0	0
Delftia acidovorans	0	0	0	0	0	0	0	0	0	0	0	0	0	0	11074	0	0	0	0	0	0	0	0	0	0	0	0	0	0
Dermacoccus nishinomiyaensis	0	0	0	3213	0	0	0	0	0	0	0	0	0	0	0	0	0	0	0	0	0	0	0	0	0	0	0	0	0
Devosia sp.	0	0	0	4598	0	0	0	0	0	0	0	0	0	0	0	0	0	0	0	0	0	0	0	0	0	0	0	0	0
Dialister propionicifaciens	0	0	0	0	0	0	0	0	0	0	0	0	0	0	0	0	0	0	0	0	0	0	0	0	2243	0	0	0	0
Dolosigranulum pigrum	0	0	0	5617	0	0	0	0	0	0	0	0	0	0	0	0	0	0	0	0	0	0	0	0	0	0	0	0	0
Dyella sp. AB23T10B	0	0	0	0	0	0	0	0	0	0	0	0	0	0	0	0	0	0	0	0	0	0	2195	0	0	0	0	0	0
Empedobacter falsenii	0	0	0	0	11082	0	0	0	0	0	0	0	0	0	0	0	0	0	0	0	0	0	0	0	0	0	0	0	0
Finegoldia magna	0	7151	0	0	0	0	0	0	0	0	10870	0	0	0	0	10870	8835	8583	11809	7436	0	0	0	11949	0	0	0	0	0
Haemophilus parainfluenzae	0	0	5327	0	7495	0	0	0	0	0	0	0	5239	0	0	0	0	0	0	0	4151	0	0	0	0	4151	2618	2296	2802
Haemophilus sputorum	0	0	0	0	0	0	0	0	0	0	3131	0	0	0	0	3131	2748	2517	3641	2214	0	0	0	0	0	0	0	0	0
Hydrotalea flava	15725	4561	22461	0	3961	15725	16066	14448	16262	17545	26545	19405	16963	5544	24652	26545	22746	21003	28822	18337	36951	10700	21843	14409	6384	36951	23816	24684	28011
Hymenobacter sp.	0	0	2729	0	0	0	0	0	0	0	0	0	0	0	0	0	0	0	0	0	0	0	0	0	0	0	0	0	0
Lactococcus lactis	0	8074	0	0	0	0	0	0	0	0	0	0	0	0	0	0	0	0	0	0	0	0	0	0	0	0	0	0	0
Lawsonella clevelandensis	0	0	0	6297	10384	0	0	0	0	0	0	0	0	0	0	0	0	0	0	0	0	947	0	0	0	0	0	0	0
Legionella pneumophila	0	0	0	0	0	0	0	0	0	0	0	0	0	0	0	0	0	0	0	0	72186	53452	36370	17106	16325	72186	48679	51197	56132
Luteimonas sp.	0	0	0	0	0	0	0	0	0	0	398	958	2464	0	0	398	368	243	381	302	0	0	0	0	0	0	0	0	0
Marmoricola aquaticus / aequoreus / korecus	0	0	0	0	0	0	0	0	0	0	0	0	0	0	0	0	0	0	0	0	1550	0	0	0	0	1550	1019	1094	1096
Massilia aurea	0	0	0	522	0	0	0	0	0	0	0	0	0	0	0	0	0	0	0	0	0	0	1968	0	0	0	0	0	0
Massilia sp. MJ313	0	0	0	0	0	0	0	0	0	0	0	0	0	0	0	0	0	0	0	0	0	0	0	0	2679	0	0	0	0
Massilia timonae / namucuonensis	0	4776	0	0	0	0	0	0	0	0	0	0	0	0	0	0	0	0	0	0	0	0	0	0	0	0	0	0	0
Meiothermus silvanus	31627	15009	0	0	0	31627	30821	28384	31766	34471	0	14788	15277	5928	0	0	0	0	0	0	0	0	0	8880	7475	0	0	0	0
Mesorhizobium chacoense / olivaresii	0	0	0	0	0	0	0	0	0	0	0	0	3610	0	0	0	0	0	0	0	0	0	0	0	0	0	0	0	0
Mesorhizobium sp.	0	0	0	0	0	0	0	0	0	0	0	0	0	0	0	0	0	0	0	0	0	0	0	0	9238	0	0	0	0
Microbacterium sp.	0	0	0	0	3196	0	0	0	0	0	0	0	0	0	0	0	0	0	0	0	0	0	0	0	0	0	0	0	0
Microcella putealis	0	0	0	0	0	0	0	0	0	0	0	0	0	0	0	0	0	0	0	0	0	0	0	0	0	0	0	0	0
Microcella putealis group	0	0	0	4003	0	0	0	0	0	0	9238	0	4698	0	32349	9238	8580	7380	11091	6735	0	0	9084	4669	3466	0	0	0	0
Micrococcus antarcticus group	2557	494	0	3615	7775	2557	2222	2227	2505	2993	0	0	0	6537	0	0	0	0	0	0	5155	8878	0	0	913	5155	3582	3410	3939
Microlunatus sp.	0	0	0	0	0	0	0	0	0	0	0	0	0	0	0	0	0	0	0	0	0	0	7304	0	0	0	0	0	0
Modestobacter marinus group	0	0	0	0	0	0	0	0	0	0	0	0	0	4105	0	0	0	0	0	0	0	0	0	0	0	0	0	0	0
Moraxella catarrhalis / nonliquefaciens	0	0	0	5222	0	0	0	0	0	0	0	10502	0	0	0	0	0	0	0	0	0	0	0	0	0	0	0	0	0
Moraxella osloensis	0	0	10147	0	6244	0	0	0	0	0	14585	0	0	0	34720	14585	12037	11311	15929	10611	0	0	0	0	0	0	0	0	0
Nakamurella sp.	0	0	0	0	4977	0	0	0	0	0	0	0	0	0	0	0	0	0	0	0	0	0	0	0	0	0	0	0	0
Nitrospira lenta	0	0	0	0	0	0	0	0	0	0	0	0	0	0	10423	0	0	0	0	0	0	0	0	0	0	0	0	0	0
Paenibacillus fonticola	0	3834	1903	5378	13168	0	0	0	0	0	3435	14353	6082	0	16937	3435	3149	2813	4210	2485	17065	0	5722	9330	9857	17065	10423	11142	12923
Paracoccus aestuarii group	0	0	0	0	8398	0	0	0	0	0	0	0	0	0	0	0	0	0	0	0	0	0	0	0	2132	0	0	0	0
Pedobacter quisquiliarum / duraquae	0	0	0	0	0	0	0	0	0	0	0	0	0	0	0	0	0	0	0	0	0	0	0	0	3764	0	0	0	0
Peptoniphilus coxii	0	0	0	0	0	0	0	0	0	0	0	0	0	0	0	0	0	0	0	0	0	0	0	9023	0	0	0	0	0
Peptoniphilus gorbachii group	7134	0	0	0	0	7134	7494	7119	7556	8152	0	0	0	0	0	0	0	0	0	0	0	10684	0	0	0	0	0	0	0
Phenylobacterium sp.	0	0	0	0	0	0	0	0	0	0	0	3658	0	981	0	0	0	0	0	0	105	7166	0	16097	0	105	51	0	90
Prevotella buccalis	0	0	0	0	0	0	0	0	0	0	13523	0	0	0	0	13523	11501	10702	14807	8660	0	0	0	0	0	0	0	0	0
Prevotella histicola / jejuni / veroralis	0	0	0	0	0	0	0	0	0	0	0	8848	0	0	0	0	0	0	0	0	0	0	0	0	0	0	0	0	0
Prevotella timonensis	0	0	0	0	0	0	0	0	0	0	17341	0	6225	0	0	17341	14606	13483	18571	11409	0	0	0	0	0	0	0	0	0
Propioniciclava sp.	0	0	0	0	0	0	0	0	0	0	0	0	0	0	0	0	0	0	0	0	3642	0	0	0	0	3642	2384	2462	2740
Pseudomonas aeruginosa group	0	0	0	0	0	0	0	0	0	0	2828	0	0	0	0	2828	2483	2180	3127	2097	0	0	1630	0	0	0	0	0	0
Pseudomonas fluorescens group	104	18133	10191	2860	31107	104	105	99	108	109	0	0	0	0	0	0	0	0	0	0	0	0	0	0	0	0	0	0	0
Pseudonocardia sp.	0	0	0	0	0	0	0	0	0	0	0	0	0	0	0	0	0	0	0	0	0	0	0	1643	0	0	0	0	0
Psychrobacter sanguinis phenylpyruvicus	0	0	0	0	0	0	0	0	0	0	0	0	3709	0	0	0	0	0	0	0	0	0	0	0	0	0	0	0	0
Ralstonia pickettii	99215	46728	47256	48804	34503	99215	105637	97056	103547	111851	48105	72901	20632	35040	65839	48105	41965	37499	54384	35245	50802	61563	48037	30703	25794	50802	33068	35041	38145
Rhodopseudomonas pentothenatexigens group	0	0	0	1711	10746	0	0	0	0	0	7963	0	0	0	0	7963	6821	5991	8970	5386	0	0	0	0	0	0	0	0	0
Roseomonas ludipueritiae	0	0	0	0	0	0	0	0	0	0	0	0	0	6825	0	0	0	0	0	0	0	0	0	0	0	0	0	0	0
Rothia mucilaginosa	0	0	0	0	0	0	0	0	0	0	0	7845	0	0	0	0	0	0	0	0	0	0	0	0	886	0	0	0	0
Sediminibacterium sp. OTC5a	0	0	0	0	0	0	0	0	0	0	0	0	0	5946	0	0	0	0	0	0	0	0	0	0	0	0	0	0	0
soil bacterium TWE165	11065	0	0	0	0	11065	9410	9470	10663	11879	5004	0	0	0	0	5004	4164	4100	5531	3186	0	0	0	0	0	0	0	0	0
Sphingomonas sp.	0	0	20582	0	0	0	0	0	0	0	0	0	63	0	0	0	0	0	0	0	0	16913	0	20928	0	0	0	0	0
Sporosarcina sp.	0	0	3848	0	0	0	0	0	0	0	0	0	0	0	0	0	0	0	0	0	0	0	0	0	0	0	0	0	0
Staphylococcus auricularis	0	0	0	0	0	0	0	0	0	0	0	0	0	0	0	0	0	0	0	0	4297	0	0	0	0	4297	3012	2944	3605
Staphylococcus epidermidis group	20143	34492	20941	6618	8452	20143	17785	17889	19430	22675	10040	20610	10134	35151	0	10040	9132	8415	12489	6019	57623	1699	11818	15276	14334	57623	31891	39984	36629
Staphylococcus hominis group	0	0	0	0	0	0	0	0	0	0	0	0	0	0	0	0	0	0	0	0	504	0	0	0	0	504	10424	264	11004
Staphylococcus kloosii / warneri / pasteuri	0	10815	0	0	7804	0	0	0	0	0	4010	0	0	0	0	4010	3837	3625	5058	2785	0	0	6548	5140	301	0	0	0	0
Streptococcus mitis group	0	0	9593	0	0	0	0	0	0	0	0	0	0	0	0	0	0	0	0	0	0	0	0	15489	0	0	0	0	0
Streptococcus salivarius group	0	0	0	0	0	0	0	0	0	0	12908	0	0	0	0	12908	11169	10325	14006	9330	0	0	0	0	0	0	0	0	0
Streptomyces panacagri	0	0	0	0	0	0	0	0	0	0	1509	0	0	0	0	1509	1354	1159	1654	997	0	0	0	0	0	0	0	0	0
Tepidimonas sp.	0	0	0	0	0	0	0	0	0	0	0	0	0	0	0	0	0	0	0	0	0	0	0	0	1841	0	0	0	0
Unknown bacteria 1	22356	19249	0	22138	0	22356	19332	19090	20846	23825	0	28619	0	26122	0	0	0	0	0	0	0	46009	10306	33982	14298	0	0	0	0
Unknown bacteria 2	0	5083	0	0	0	0	0	0	0	0	0	0	0	0	0	0	0	0	0	0	0	0	0	0	0	0	0	0	0
Unknown bacteria 3	0	0	0	22668	0	0	0	0	0	0	10129	0	0	1492	0	10129	8544	8101	10661	6639	0	0	27393	0	0	0	0	0	0
Unknown bacteria 4	0	0	0	0	0	0	0	0	0	0	0	0	15120	0	0	0	0	0	0	0	0	0	0	0	0	0	0	0	0
Unknown bacteria 5	0	0	0	0	0	0	0	0	0	0	0	0	0	0	8639	0	0	0	0	0	0	0	0	0	0	0	0	0	0
Unknown bacteria 6	0	0	0	0	0	0	0	0	0	0	0	0	0	0	5787	0	0	0	0	0	0	0	0	0	0	0	0	0	0
Unknown bacteria 7	0	0	0	0	0	0	0	0	0	0	0	0	0	0	0	0	0	0	0	0	0	0	10449	0	0	0	0	0	0
Unknown bacteria 8	0	0	0	0	0	0	0	0	0	0	0	0	0	0	0	0	0	0	0	0	0	0	3686	0	0	0	0	0	0
Unknown bacteria 9	0	0	0	0	0	0	0	0	0	0	0	0	0	0	0	0	0	0	0	0	0	0	3405	0	0	0	0	0	0
Unknown bacteria 10	0	0	0	0	0	0	0	0	0	0	0	0	0	0	0	0	0	0	0	0	0	0	0	9372	0	0	0	0	0
Unknown bacteria 11	0	0	0	0	0	0	0	0	0	0	0	0	0	0	0	0	0	0	0	0	0	0	0	6276	0	0	0	0	0
Unknown bacteria 12	0	0	0	0	0	0	0	0	0	0	0	4832	0	0	0	0	0	0	0	0	0	0	0	0	0	0	0	0	0
Unknown bacteria 13	0	0	0	0	0	0	0	0	0	0	0	181	0	0	0	0	0	0	0	0	0	0	0	0	0	0	0	0	0
Unknown bacteria 14	0	0	0	0	0	0	0	0	0	0	0	0	0	946	0	0	0	0	0	0	0	0	0	0	0	0	0	0	0
Unknown bacteria 15	0	3223	0	0	0	0	0	0	0	0	0	0	0	0	0	0	0	0	0	0	0	0	0	0	0	0	0	0	0
Unknown bacteria 16	0	0	0	0	0	0	0	0	0	0	1550	0	0	0	0	1550	1373	1174	1789	1073	0	0	0	0	0	0	0	0	0
Unknown bacteria 17	0	0	0	0	2152	0	0	0	0	0	0	0	103	0	0	0	0	0	0	0	0	0	0	0	0	0	0	0	0
Unknown bacteria 18	0	0	0	0	0	0	0	0	0	0	0	0	0	0	0	0	0	0	0	0	0	0	0	0	4778	0	0	0	0
Unknown bacteria 19	0	0	0	0	0	0	0	0	0	0	0	0	0	0	0	0	0	0	0	0	0	0	0	0	4281	0	0	0	0
Veillonella dispar / parvula	0	0	0	0	8223	0	0	0	0	0	0	0	0	0	0	0	0	0	0	0	0	0	0	0	0	0	0	0	0
Total number of valid reads per sample	319871	271946	227539	262352	310622	319871	324402	303646	303225	360425	338240	331274	206617	223301	352522	338240	305697	266693	357574	227323	395935	285593	352059	312020	222116	395935	256164	275015	312325
