# Supplementary material for: Managing Contamination and Diverse Bacterial Loads in 16S rRNA Deep Sequencing of Clinical Samples: Implications of the Law of Small Numbers
Source: mBio. 2021 Jun 8;12(3):e00598-21. doi: 10.1128/mBio.00598-21 (PMC8262989; doi:10.1128/mBio.00598-21)
Supplement: TABLE S4 [file mbio.00598-21-st004.xlsx]

## Sheet: Ark1
Supplementary Table S4: OTU table of all mock community replicates and extraction control replicates in Experiment 2.
#OTUID	Mock_1:10_1	Mock_1:10_2	Mock_1:10^5_1	Mock_1:10^5_2	Mock_1:10^5_3	Mock_1:10^5_4	Mock_1:10^6_1	Mock_1:10^6_2	Mock_1:10^6_3	Mock_1:10^6_4	NEC1	NEC2	NEC3	NEC4	NEC5	PEC1	PEC2	PEC3	PEC4	PEC5
Achromobacter sp.	0	0	0	0	0	0	0	0	0	0	0	0	3957	0	0	0	0	0	0	0
Acinetobacter baumannii	0	0	0	0	0	0	0	0	0	0	0	0	0	0	0	0	712	0	0	0
Acinetobacter johnsonii	0	0	0	0	0	119	0	0	901	0	0	0	0	0	0	0	575	0	0	0
Acinetobacter lwoffii	0	0	0	0	0	0	0	0	0	0	0	0	0	0	13116	0	0	0	1009	0
Acinetobacter oryzae	0	0	0	0	0	0	1678	0	0	0	0	0	0	0	0	0	0	0	0	0
Acinetobacter soli /seohaensis	0	0	0	75	0	0	1355	0	0	0	0	0	0	0	0	0	0	0	0	0
Agromyces humatus	0	0	0	0	0	0	0	0	0	0	0	0	0	0	0	7492	0	0	0	0
Agromyces ramosus	0	0	707	328	661	134	4939	0	2308	964	129	0	2594	0	10649	15386	2758	2346	0	771
Akkermansia muciniphila	12852	5889	2826	2502	8110	7514	2506	4229	10481	4587	0	0	0	0	0	0	0	0	0	0
Alcaligenes faecalis / aquatilis	0	0	0	0	0	0	0	0	0	0	0	0	0	0	0	0	679	0	0	0
Amaricoccus sp.	0	0	153	0	0	0	0	0	0	0	0	0	0	0	0	0	0	0	0	0
Anaerococcus octavius	0	0	112	0	0	0	0	0	0	0	0	0	0	0	7946	5605	0	0	1938	2787
Anaerococcus sp.	0	0	0	0	0	0	0	0	0	158	0	0	0	0	0	0	0	0	0	0
Anaerococcus sp. HMT-290	0	0	164	0	0	0	0	0	2636	991	31282	5415	0	0	6742	0	0	0	0	2160
Angustibacter speluncae	0	0	0	0	0	0	0	0	0	0	0	0	0	0	0	2024	0	0	0	0
Aquabacterium sp.	0	0	412	172	179	278	1518	0	5431	0	0	7000	6020	20111	14380	5926	1566	0	0	530
Arthrobacter sp.	0	0	0	0	0	0	0	0	0	0	25699	0	0	0	0	0	0	0	0	0
Bacillus lentus	0	0	0	0	0	0	0	0	0	0	0	17618	0	0	0	0	0	0	0	0
Bacteroides fragilis	78917	50023	45152	29582	62536	76088	49935	12454	19423	14035	0	0	0	0	0	0	0	0	0	0
Bifidobacterium adolescentis group	19047	10754	14979	6838	22469	23339	903	13973	1863	7914	0	0	0	0	0	0	0	0	0	0
Blastococcus aggregatus	0	0	0	0	0	0	0	0	0	0	0	7964	0	0	0	0	0	0	0	0
Blastococcus litoris group	0	0	0	0	0	0	0	0	0	0	0	0	6011	0	0	0	0	0	0	0
Blastococcus sp.	0	0	0	0	0	0	0	0	0	0	30109	0	0	0	0	0	0	0	0	0
Bradyrhizobium canariense group	0	0	283	66	0	0	0	770	0	0	0	0	0	150	0	0	0	0	252	0
Brevundimonas bullata / halotolerans	0	0	0	0	562	0	0	0	0	1668	0	0	0	0	0	0	0	0	0	0
Brevundimonas olei / diminuta	0	0	0	0	256	0	1184	1603	0	0	0	0	0	0	0	0	0	0	0	0
Burkholderia contaminans group	0	0	0	0	0	0	0	0	853	0	0	0	0	0	0	1677	517	0	0	0
Caldimonas sp. / Zhizhongheella sp.	0	0	0	0	0	0	0	0	0	948	0	0	0	0	0	0	0	0	0	0
Campylobacter ureolyticus	0	0	0	0	0	0	0	0	0	0	0	0	0	0	0	0	0	0	0	4215
Caulobacter sp. HMT-002	0	0	0	0	0	0	0	0	0	0	0	0	0	0	0	2311	2044	0	0	0
Cellvibrio fibrivorans	0	0	0	0	0	0	0	0	0	0	0	0	0	0	0	0	0	0	0	1022
Clostridioides difficile	14102	9089	8798	3674	11332	16515	1960	12208	3122	2502	0	0	0	0	0	0	0	0	0	0
Conyzicola nivalis group	0	0	0	0	0	327	0	0	0	0	0	0	0	0	0	0	0	0	0	0
Corynebacterium aurimucosum group	0	0	0	0	0	0	0	0	0	1008	0	0	0	0	0	0	0	0	0	0
Corynebacterium bovis	0	0	0	0	0	0	0	2052	0	0	0	0	0	0	0	0	0	0	0	0
Corynebacterium coyleae	0	0	0	0	0	0	0	0	2479	1558	0	0	0	0	0	0	0	0	0	0
Corynebacterium fastidiosum group	0	0	0	0	0	322	1957	0	0	0	0	20212	0	0	0	0	0	0	0	0
Corynebacterium genitalium	0	0	0	0	0	0	0	0	0	0	0	0	2106	0	0	0	0	0	0	0
Corynebacterium gottingense group	0	0	0	0	0	0	0	0	0	0	0	0	0	0	2649	0	0	0	0	0
Corynebacterium jeddahense / pilbarense / coyleae	0	0	0	0	0	0	0	0	0	0	0	0	4933	0	0	0	0	0	0	0
Corynebacterium kroppenstedtii	0	0	0	71	0	0	0	1668	2973	0	12504	0	0	0	16466	0	0	0	0	0
Corynebacterium lipophiloflavum group	0	0	0	0	0	0	0	0	3080	0	0	0	0	0	0	0	0	0	0	0
Corynebacterium pilbarense group	0	0	0	0	0	0	0	0	0	0	0	0	0	5647	0	0	0	0	0	0
Corynebacterium propinquum / pseudodiphtheriticum	0	0	0	0	0	279	0	0	0	0	0	0	0	0	0	0	0	0	0	0
Corynebacterium sp.	0	0	0	0	377	0	0	0	0	0	0	0	0	0	6644	0	0	0	0	0
Corynebacterium thomssenii / sundsvallense	0	0	0	0	0	0	0	0	0	0	0	0	0	207	0	0	0	0	0	0
Corynebacterium tuberculostearicum	0	0	172	0	0	184	0	1761	0	403	4507	0	0	22399	7040	4167	1562	0	0	0
Corynebacterium urinapleomorphum / appendicis	0	0	0	0	0	0	0	0	0	0	0	0	0	0	0	4611	0	0	0	0
Cutibacterium acnes	0	0	3446	984	2668	4992	22633	30714	33275	27901	32461	69057	57375	74087	88708	46310	19771	56328	36804	47747
Cutibacterium granulosum	0	0	1025	0	0	0	3633	0	0	0	0	0	3888	9902	0	0	0	0	0	0
Escherichia coli group	54627	42206	43080	21855	47719	71675	38227	24803	28174	21275	0	0	0	0	0	0	0	0	0	0
Exiguobacterium sp.	0	0	0	0	0	0	0	0	0	0	0	0	0	0	0	0	1481	0	0	0
Facklamia sp.	0	0	0	0	0	0	0	0	0	0	0	4603	0	0	0	0	0	0	0	0
Faecalibacterium prausnitzii	103679	80069	70151	36266	93470	116518	48746	61176	47987	28462	0	0	0	0	0	0	0	0	0	0
Fenollaria massiliensis	0	0	0	0	0	0	0	0	0	0	0	0	3204	0	0	0	0	0	0	0
Ferruginibacter sp.	0	0	0	0	0	0	0	0	1257	0	0	0	0	0	0	0	0	0	0	0
Finegoldia magna	0	0	0	0	0	652	0	0	0	0	0	0	0	0	8422	0	0	0	0	0
Flavobacterium olei	0	0	0	0	57	0	0	0	0	0	0	0	0	0	0	0	0	0	0	0
Flavobacterium sp.	0	0	0	0	0	0	0	0	0	0	0	0	13980	0	0	0	0	0	0	0
Friedmanniella okinawensis group	0	0	0	0	0	0	0	0	0	0	0	0	0	0	0	0	0	2265	0	0
Fusobacterium massiliense	0	0	0	0	0	0	0	0	0	0	0	0	0	27962	0	0	0	0	0	0
Fusobacterium nucleatum	68973	43012	26524	12343	40585	46697	24012	31785	18339	10175	0	0	0	0	0	0	0	0	0	0
Gemella haemolysans group	0	0	0	0	0	0	0	0	0	0	0	0	0	0	0	0	261	0	0	0
Hydrotalea flava	0	0	126	210	0	290	3867	1550	0	1432	3964	0	7503	0	1826	0	3421	1998	2247	3452
Ilumatobacter sp.	0	0	0	0	0	0	0	0	86	0	0	0	0	0	0	0	0	0	0	0
Kocuria arsenatis group	0	0	0	0	0	0	0	0	0	0	0	0	0	0	0	12739	0	0	0	0
Lactobacillus fermentum	10478	6397	9954	5866	16571	20020	13541	6449	3089	3498	0	0	0	0	0	0	0	0	0	0
Lawsonella clevelandensis	0	0	0	0	0	0	0	0	0	1213	0	0	0	0	0	0	0	0	0	0
Lawsonella clevelandensis	0	0	0	0	0	0	0	0	0	0	0	0	448	0	0	0	0	0	1768	0
Legionella pneumophila	0	0	0	0	0	0	0	283	0	0	0	0	0	0	0	445380	195081	230015	211965	261315
Luteimonas dalianensis	0	0	0	0	0	0	0	0	0	0	0	0	0	0	0	0	281	0	0	0
Lysobacter gummosus	0	0	0	0	0	0	0	0	0	0	0	0	1982	0	0	0	0	0	0	0
Massilia mucilaginosa group	0	0	0	0	0	0	0	404	0	0	0	0	0	0	0	0	0	0	0	0
Massilia suwonensis group	0	0	0	0	0	0	2398	0	0	0	0	0	0	0	0	0	0	0	0	0
Massilia timonae	0	0	0	87	0	0	0	0	0	0	0	0	0	0	0	0	0	0	0	0
Meiothermus silvanus	0	0	0	136	0	0	0	0	0	0	0	0	0	0	0	3682	0	0	0	3350
Melaminivora alkalimesophila	0	0	0	0	0	0	0	0	176	0	0	0	0	0	0	0	0	0	0	0
Methanobrevibacter smithii	194	117	154	0	1043	0	0	0	0	0	0	0	0	0	0	0	0	0	0	0
Microbacterium hominis group	0	0	0	0	298	0	2336	0	0	0	0	0	0	0	0	0	0	0	0	0
Microbacterium lemovicicum group	0	0	142	0	0	0	0	0	0	0	0	0	0	0	0	0	0	0	0	0
Microcella putealis group	0	0	0	0	0	0	0	0	0	789	0	0	466	17736	0	0	0	0	1591	0
Micrococcus antarcticus group	0	0	401	0	286	0	0	0	2607	0	0	0	5306	0	0	0	0	0	669	0
Moraxella catarrhalis / nonliquefaciens	0	0	0	0	0	117	0	0	3795	0	0	0	0	3806	0	0	0	0	0	0
Moraxella osloensis	0	0	0	0	0	0	0	55	0	1894	0	0	0	0	0	0	1346	945	0	0
Mycobacterium sp.	0	0	0	0	0	0	0	0	0	0	0	0	0	6152	0	0	0	0	0	0
Nitrosospira sp.	0	0	0	0	0	0	0	0	0	345	0	0	0	0	0	0	0	0	0	0
Nitrospira lenta	0	0	0	56	0	0	0	0	0	0	0	0	0	0	0	0	0	0	0	0
Paenibacillus fonticola	0	0	119	75	0	0	0	0	0	1513	0	17691	0	0	3149	7368	1567	688	5001	0
Paraburkholderia sp. / Caballeronia sp.	0	0	0	0	0	0	0	837	0	0	0	0	0	0	0	0	0	0	0	0
Paracoccus laeviglucosivorans group	0	0	0	0	0	0	0	4171	0	0	0	0	0	0	0	0	0	0	0	0
Parvimonas micra	0	0	0	0	0	0	0	2397	0	0	0	0	0	0	0	0	0	0	0	0
Pedobacter sp.	0	0	0	0	0	0	0	0	0	0	0	0	0	0	22252	0	0	0	0	0
Pelomonas aquatica / saccharophila	0	0	0	0	0	0	0	0	0	0	0	3750	0	0	0	0	0	0	0	0
Peptoniphilus gorbachii group	0	0	0	0	0	194	0	0	0	0	0	0	0	0	0	0	0	0	0	0
Phenylobacterium sp.	0	0	0	207	1148	0	0	0	0	684	0	8575	5439	0	0	0	0	1978	0	0
Prevotella bivia	0	0	0	0	0	0	0	0	0	0	0	0	0	0	0	0	0	0	0	3132
Prevotella corporis	34964	22244	20100	9868	24020	41680	6387	10918	11673	12326	0	0	0	0	0	0	0	0	0	0
Prevotella timonensis	0	0	0	0	0	0	0	0	0	0	9847	0	0	0	0	0	0	0	0	0
Pseudomonas corrugata group	0	0	135	0	288	0	0	1638	0	360	0	15363	0	0	0	0	0	1189	993	0
Pseudomonas chloritidismutans group	0	0	0	0	0	0	0	0	0	0	0	0	0	0	0	1549	0	0	0	0
Ralstonia pickettii	0	0	1209	331	1338	1704	27520	18189	17509	7788	111539	35280	40744	31164	37927	8477	9158	13537	7114	16913
Rhizobacter sp.	0	0	0	0	0	0	0	0	0	0	0	3004	0	0	0	0	0	0	0	0
Roseburia hominis / intestinalis	21981	14103	18521	8988	20594	25503	18814	16662	21682	4006	0	0	0	0	0	0	0	0	0	0
Roseococcus sp.	0	0	0	0	0	0	0	0	0	0	0	0	0	0	0	0	0	0	0	2245
Rothia dentocariosa	0	0	0	0	0	0	0	0	0	0	0	0	0	0	0	0	0	0	0	1224
Rothia mucilaginosa	0	0	0	0	0	0	0	0	0	0	0	0	0	0	4627	0	2558	0	0	0
Sphingobium scionense / yanoikuyae	0	0	0	0	0	0	0	0	0	0	0	0	3153	0	0	0	0	0	0	0
Sphingomonas sp.	0	0	0	172	0	0	0	0	0	0	0	5845	4178	9171	24617	0	1461	0	0	0
Sporosarcina pasteurii / ureilytica	0	0	0	0	0	0	0	1449	0	0	0	0	0	0	0	0	0	0	0	0
Staphylococcus capitis group	0	0	0	0	427	0	1879	1018	328	1865	16081	0	9229	18648	12102	0	3473	6420	1904	3698
Staphylococcus haemolyticus group	0	0	0	0	0	0	0	0	4891	0	0	0	0	0	0	0	0	0	0	0
Staphylococcus hominis group	0	0	0	0	0	0	1269	0	5821	0	4964	0	0	26000	0	0	2968	0	0	0
Staphylococcus warneri / pasteuri	0	0	0	0	0	0	0	0	0	0	0	4059	0	0	0	0	0	0	0	1332
Streptococcus mitis group	0	0	0	0	0	0	0	0	0	0	25576	0	0	0	7880	0	0	0	0	690
Streptomyces sp.	0	0	0	0	0	0	0	1690	0	0	0	0	0	0	0	0	0	0	0	0
Unknown bacteria 1	0	0	0	0	1007	463	1272	302	0	3813	15739	0	20972	54900	0	0	4201	0	0	630
Unknown bacteria 3	0	0	0	0	0	0	0	0	0	2595	0	25717	0	0	0	0	0	5527	0	0
Unknown bacteria 17	0	0	0	0	366	192	506	0	0	0	11328	5911	0	0	0	0	0	0	0	3597
Unknown bacteria 28	0	0	0	0	0	0	0	0	1881	0	0	0	0	0	0	0	0	0	0	0
Unknown bacteria 33	0	0	0	87	0	0	0	0	0	0	0	0	0	0	0	0	0	0	0	0
Unknown bacteria 34	0	0	0	66	0	0	0	0	0	0	0	0	0	0	0	0	0	0	0	0
Unknown bacteria 35	0	0	174	0	0	0	0	0	0	0	0	0	0	0	0	0	0	0	0	0
Unknown bacteria 36	0	0	151	0	0	0	0	0	0	0	0	0	0	0	0	0	0	0	0	0
Unknown bacteria 37	0	0	0	0	0	305	0	0	0	0	0	0	0	0	0	0	0	0	0	0
Unknown bacteria 38	0	0	0	0	0	102	3535	3866	0	0	0	0	5890	0	0	0	0	0	941	0
Unknown bacteria 39	0	0	0	0	0	0	1547	0	0	0	0	0	3440	0	0	0	0	0	0	1543
Unknown bacteria 40	0	0	0	0	0	0	3382	0	0	0	0	0	0	0	0	0	0	0	0	0
Unknown bacteria 41	0	0	0	0	0	0	2571	0	0	0	0	0	0	0	0	0	0	0	0	0
Unknown bacteria 42	0	0	0	0	0	0	1981	0	0	0	0	0	0	0	0	0	0	0	0	0
Unknown bacteria 43	0	0	0	0	0	0	601	0	0	455	0	0	0	0	0	0	0	0	0	0
Unknown bacteria 44	0	0	0	0	0	0	0	0	0	2255	0	0	0	0	0	0	0	0	0	0
Unknown bacteria 45	0	0	0	0	0	0	0	0	0	365	0	0	0	0	0	0	0	0	0	0
Unknown bacteria 46	0	0	0	0	0	0	0	0	0	0	0	7288	0	0	0	0	0	0	0	0
Unknown bacteria 47	0	0	0	0	0	0	0	0	0	0	0	4223	0	0	0	0	0	0	0	0
Unknown bacteria 48	0	0	0	0	0	0	0	0	0	0	0	0	0	0	7595	0	0	0	0	0
Unknown bacteria 49	0	0	0	0	0	0	0	0	0	0	0	0	0	0	0	3660	0	0	0	0
Unknown bacteria 50	0	0	0	0	0	0	0	0	0	0	0	0	0	0	0	0	0	0	1640	0
Unknown bacteria 51	0	0	0	0	0	0	0	0	0	0	0	0	0	0	0	0	0	0	0	4493
Veillonella sp.	73657	52729	73684	45470	95913	129776	62740	53696	68055	22693	0	0	0	0	0	0	0	0	0	0
Xanthomonas sp.	0	0	0	0	0	316	0	0	0	0	0	0	0	0	0	0	0	0	0	0
Total number of valid reads per sample	493471	336632	342854	186375	454280	586295	361332	324770	326175	194438	335729	268575	212818	328042	304737	578364	257441	323236	275836	366846
