# Supplementary material for: Managing Contamination and Diverse Bacterial Loads in 16S rRNA Deep Sequencing of Clinical Samples: Implications of the Law of Small Numbers
Source: mBio. 2021 Jun 8;12(3):e00598-21. doi: 10.1128/mBio.00598-21 (PMC8262989; doi:10.1128/mBio.00598-21)
Supplement: TABLE S5 [file mbio.00598-21-st005.xlsx]

## Sheet: OTU-table_EC_Cholangitis
Supplementary Table S5: OTU table of extraction controls in the five 16S rRNA sequencing runs of bile samples.
	Sequencing run 1			Sequencing run 2				Sequencing run 3				Sequencing run 4				Sequencing run 5
#OTUID	Seq1_NEC1	Seq1_NEC2	Seq1_NEC3	Seq2_NEC1	Seq2_NEC2	Seq2_NEC3	Seq2_PEC	Seq3_NEC1	Seq3_NEC2	Seq3_NEC3	Seq3_PEC	Seq4_NEC1	Seq4_NEC2	Seq4_NEC3	Seq4_PEC	Seq5_NEC1	Seq5_NEC2	Seq5_PEC
Acidovorax cavernicola	0	0	0	0	0	0	0	0	0	0	0	758	0	0	0	0	0	0
Acidovorax temperans	0	0	0	0	0	0	0	221	0	0	0	0	0	0	0	0	0	0
Acinetobacter johnsonii	0	0	0	0	0	0	327	0	0	0	0	0	0	7892	6831	5374	0	0
Acinetobacter lwoffii	0	125	0	0	0	0	0	0	0	0	0	24600	8060	22181	5383	0	0	0
Acinetobacter parvus / tjernbergiae	0	0	0	0	0	0	0	0	0	0	0	0	0	2840	0	0	0	0
Acinetobacter radioresistens	0	0	0	0	0	0	0	0	0	0	0	1998	0	0	0	0	0	0
Actinomycetospora sp.	0	0	0	0	0	0	0	0	0	0	0	0	0	832	0	0	0	0
Afipia broomeae / felis	327	0	0	0	0	0	0	0	0	0	0	0	0	0	0	0	0	0
Agrococcus citreus group	0	0	0	0	0	0	0	0	0	0	0	0	0	0	0	0	12436	0
Alcaligenes aquatilis / faecalis	0	0	0	0	294	0	0	0	0	0	0	0	0	0	0	0	0	0
Alcaligenes faecalis / aquatilis	0	0	0	820	0	0	0	0	0	0	0	0	0	0	1100	0	0	0
Anaerococcus octavius	290	0	0	0	0	0	0	0	0	0	0	0	7423	0	0	0	0	0
Anaerococcus provencensis	0	0	382	0	0	0	0	0	0	0	0	0	0	0	0	0	0	0
Anaerococcus provencensis	0	0	0	0	339	0	0	0	0	0	365	0	0	0	0	0	0	0
Anaerococcus senegalensis	0	0	0	0	448	0	0	0	0	0	0	0	0	0	0	0	0	0
Anaerococcus sp. (HMT-290)	0	119	0	1875	0	0	0	747	0	0	0	0	0	1684	0	0	0	0
Anaerococcus uncultured sp.	0	0	161	0	0	0	0	0	0	0	0	0	0	0	0	0	0	0
Aquabacterium citratiphilum	8859	5362	7257	35219	21523	14035	30538	0	0	0	0	0	0	0	0	0	0	0
Aquabacterium sp.	0	966	0	0	363	521	1152	0	0	1049	0	3429	7496	7561	1341	24702	7203	12560
Arthrobacter sp.	0	0	0	0	0	0	0	0	0	0	0	0	0	4044	0	0	0	0
Bacillus halodurans / okuhidensis	0	0	0	0	0	365	0	0	0	0	0	0	0	0	0	0	0	0
Blastococcus aggregatus	0	0	0	0	0	0	0	0	0	0	65	0	0	0	0	0	0	0
Brachybacterium sp.	0	0	0	0	0	0	0	0	0	0	0	7840	4007	0	0	0	0	0
Bradyrhizobium canariense group	0	0	0	6424	1478	842	21149	0	0	0	0	0	0	4921	0	0	0	0
Brevundimonas bullata / halotolerans	0	0	0	0	0	0	690	0	0	0	0	0	0	0	0	0	0	0
Brevundimonas diminuta / olei	0	0	61	0	0	0	0	0	0	0	0	0	0	0	0	0	0	0
Campylobacter ureolyticus	0	0	0	0	0	0	0	0	0	0	0	0	0	2166	0	0	0	0
Caulobacter flavus / segnis / vibrioides	0	0	0	0	0	0	0	0	0	0	0	0	0	0	4165	0	0	0
Caulobacter mirabilis	0	0	0	0	0	0	3217	0	0	0	0	0	0	0	0	0	0	0
Caulobacter sp. (HMT-002)	315	0	0	772	0	18693	0	0	0	0	0	0	0	0	0	0	0	0
Chryseobacterium sp.	248	0	0	0	0	0	0	0	0	0	0	0	0	0	0	0	0	0
Collinsella aerofaciens	0	0	0	0	0	0	0	0	0	282	0	0	0	0	0	0	0	0
Corynebacterium accolens grouo	0	0	0	1669	0	0	0	0	0	0	0	0	0	0	0	0	0	0
Corynebacterium amycolatum group	0	0	0	0	0	310	0	0	0	0	0	0	0	0	0	0	0	0
Corynebacterium appendicis	0	261	0	0	0	0	0	0	0	0	0	0	0	0	0	0	0	0
Corynebacterium aurimucosum / singulare	0	163	0	0	0	0	0	0	0	0	0	0	0	1975	1897	0	0	0
Corynebacterium fastidiosum group	302	0	252	0	1336	957	3299	0	0	0	0	0	0	0	0	0	0	0
Corynebacterium gottingense group	0	0	0	984	0	0	0	0	0	0	0	0	0	0	0	0	0	0
Corynebacterium kroppenstedtii	0	0	0	0	0	432	0	0	0	0	0	0	0	0	5661	0	0	0
Corynebacterium lipophiloflavum / mycetoides	0	0	0	0	0	0	0	2229	0	0	0	0	0	0	0	0	0	0
Corynebacterium mucifaciens group	0	0	0	4942	0	0	0	0	0	0	0	0	0	0	0	0	0	0
Corynebacterium pilbarense group	0	0	0	0	0	0	971	0	0	0	0	0	0	0	0	0	0	0
Corynebacterium propinquum / pseudodiphtheriticum	0	0	0	0	0	629	0	0	0	0	0	0	0	0	0	0	0	0
Corynebacterium sp.	0	0	0	0	0	0	0	0	964	865	0	0	0	0	0	0	0	0
Corynebacterium tuberculostearicum	0	189	0	2387	0	963	1190	0	0	552	1259	0	0	0	0	0	4038	0
Corynebacterium tuberculostearicum / macginleyi	0	0	0	0	0	0	0	1505	0	0	0	0	0	0	0	0	0	0
Cupriavidus basilensis	0	0	0	0	0	0	0	478	0	0	0	0	0	0	0	0	0	0
Cupriavidus metallidurans	0	0	0	89	0	0	0	0	0	0	0	0	0	0	0	0	0	0
Cutibacterium acnes	10188	3981	5610	64287	36444	20165	33397	31809	25646	18284	14244	58085	49794	77033	43307	65016	101334	26404
Cutibacterium granulosum	0	0	0	0	751	0	0	0	0	0	0	0	0	0	0	0	0	0
Cutibacterium sp. (HMT-193)	0	0	0	0	0	185	0	0	0	0	0	0	0	0	0	0	0	0
Deinococcus grandis group	792	0	0	0	0	0	0	0	0	0	0	0	0	0	0	0	0	0
Dermacoccus nishinomiyaensis group	0	0	0	0	0	0	751	0	0	0	0	0	0	0	0	0	0	0
Dialister micraerophilus	0	98	0	0	0	0	0	0	0	0	0	0	0	0	0	0	0	0
Dietzia cinnamea / papillomatosis	0	0	0	0	0	362	0	0	0	0	0	0	0	0	0	0	0	0
Dolosigranulum pigrum	0	0	0	0	0	0	0	0	0	0	785	0	0	4027	0	10194	0	0
Enterobacteriaceae group	0	0	0	0	0	313	0	0	0	0	0	0	0	0	0	0	0	0
Enterococcus casseliflavus group	0	0	0	0	0	2560	0	0	0	0	0	0	0	0	0	0	0	0
Eremococcus coleocola	336	0	0	0	0	0	0	0	0	0	0	0	0	0	0	0	0	0
Ewingella americana / Yersinia enterocolitica	0	0	0	0	468	0	0	0	0	0	0	0	0	0	0	0	0	0
Finegoldia magna	0	0	0	1708	1058	0	0	0	1846	62	0	0	0	0	2182	0	0	0
Flavobacterium granuli / hydatis / branchiarum	0	0	0	0	0	0	1193	0	0	0	0	0	0	0	0	0	0	0
Fusobacterium sp. (HMT-248)	0	189	0	0	0	0	0	0	0	0	0	0	0	0	0	0	0	0
Gemella haemolysans group	0	0	0	0	528	0	0	0	0	0	0	0	0	0	0	0	0	0
Haemophilus parainfluenzae	0	0	0	0	0	0	1507	0	0	0	0	0	0	0	0	0	0	0
Halomonas sp.	0	0	0	2077	0	495	821	0	0	0	0	0	0	0	0	0	0	0
Hydrotalea flava	214	541	139	3556	1103	1014	788	1758	298	405	661	3414	2619	0	1700	0	0	6953
Klenkia terrae group	0	0	0	0	0	0	0	0	0	459	0	0	0	0	0	0	0	0
Kocuria palustris / assamensis	0	0	0	0	0	0	2503	0	0	0	0	0	0	0	0	0	0	0
Kribbella endophytica group	0	0	0	0	0	0	0	0	0	0	0	0	0	0	0	0	0	14735
Lactobacillus iners	0	0	0	0	980	0	0	0	0	0	0	0	0	0	0	0	0	0
Lactobacillus sakei / fuchuensis / curvatus	0	0	0	0	0	0	0	0	0	674	0	0	0	0	0	0	0	0
Lawsonella clevelandensis	366	0	337	0	0	0	0	1413	0	0	0	0	0	0	0	0	0	0
Legionella pneumophila	0	0	0	0	0	0	4277	0	0	0	20366	0	0	0	36491	0	0	93216
Leptothrix	0	0	0	0	0	0	0	648	0	0	0	0	0	0	0	0	0	0
Leptothrix sp.	286	0	1201	0	0	0	0	0	0	0	974	0	0	0	0	0	0	0
Leuconostoc carnosum / gelidum	0	181	0	0	0	0	0	0	0	0	0	0	0	0	0	0	0	0
Luteimonas sp.	0	0	0	0	0	0	0	0	0	204	0	813	0	1269	0	0	8571	5985
Massilia aerilata / consociata	0	0	0	0	0	0	0	0	0	420	0	0	0	0	0	0	0	0
Massilia aurea group	97	0	0	0	0	0	0	0	0	0	0	0	0	0	0	0	0	0
Massilia brevitalea / jejuensis	0	0	0	0	669	0	0	0	0	0	0	0	0	0	0	0	0	0
Massilia consociata / Massilia aerilata	0	0	0	0	0	0	0	0	0	0	0	0	0	635	0	0	0	0
Massilia timonae / namucuonensis	0	0	0	0	0	0	0	0	0	0	0	0	0	1965	330	0	0	0
Meiothermus silvanus	0	0	0	0	0	0	527	0	3004	570	324	9417	0	464	0	0	32673	0
Melaminivora alkalimesophila	0	0	0	0	0	0	0	0	0	0	0	0	0	0	0	0	3301	0
Mesorhizobium amorphae / huakuii	0	0	0	0	0	0	2120	0	0	0	0	0	0	0	0	0	0	0
Methylobacterium sp.	0	0	0	0	0	0	0	0	0	0	0	0	0	0	104	0	0	0
Microbacterium hominis group	0	0	0	749	433	0	0	0	0	0	529	0	0	0	0	0	0	0
Microbacterium sediminis group	0	0	0	0	0	82	0	0	0	0	0	0	0	0	0	0	0	0
Microcella putealis group	80	0	0	0	0	432	945	0	0	235	0	0	10140	0	3616	0	5213	0
Micrococcus antarcticus group	0	0	0	0	0	0	374	1585	0	0	2081	0	0	0	3802	0	0	0
Micrococcus luteus	649	360	0	0	0	0	0	0	0	0	0	0	0	0	0	0	0	0
Microlunatus aurantiacus / phosphovorus	0	0	0	0	0	0	0	0	3008	0	0	0	0	0	0	0	0	0
Moraxella catarrhalis / nonliquefaciens	0	137	0	0	1227	3636	0	0	698	392	405	0	0	0	4295	0	9916	15082
Moraxella osloensis	0	0	0	0	0	0	0	0	0	0	0	0	0	0	0	0	0	0
Mycolicibacterium sp.	0	0	0	0	0	0	0	0	0	0	0	0	1187	0	0	0	0	0
Nakamurella lactea	170	0	0	0	0	0	0	0	0	0	0	0	0	0	0	0	0	0
Neisseria flava group	182	0	0	0	0	0	0	0	0	0	0	0	0	0	0	0	0	0
Neisseria flavescens group	0	0	0	415	0	0	0	0	0	0	0	0	0	0	0	0	0	0
Neisseriaceae [G-1] sp. HMT-174	0	0	0	0	0	0	617	0	0	189	0	0	572	0	0	0	0	0
Nitrosospira briensis	0	0	0	0	0	0	0	0	0	0	0	0	0	0	1402	0	0	0
Nocardioides sp.	0	0	0	0	0	929	0	0	0	0	0	0	0	0	0	0	0	0
Noviherbaspirillum sp.	0	0	0	0	0	0	0	0	0	0	0	0	0	0	237	0	0	0
Novosphingobium sp.	0	0	0	0	0	0	0	0	290	0	0	0	0	0	0	0	0	0
Oxalicibacterium sp.	0	0	0	0	0	0	0	0	0	0	0	0	0	0	2042	0	0	0
Paenibacillus fonticola	249	139	138	0	0	0	0	1347	515	1068	854	8198	2044	13059	2351	15785	27301	40726
Paenibacillus woosongensis	259	0	0	0	0	0	0	0	0	0	398	0	0	0	0	0	0	0
Paracoccus aestuarii group	0	0	0	0	0	0	0	0	0	0	0	0	0	0	0	6361	0	0
Pediococcus pentosaceus / stilesii	0	0	0	0	0	0	0	1000	0	0	0	5661	0	0	0	0	0	0
Pelomonas aquatica	0	0	0	0	0	466	0	0	0	0	0	0	0	0	0	0	0	0
Pelomonas aquatica / saccharophila	0	0	0	0	0	0	0	0	0	0	0	0	0	0	0	0	6831	0
Peptoniphilus gorbachii group	0	0	0	0	0	0	0	0	0	0	0	0	0	0	0	13394	0	0
Peptoniphilus massiliensis / coxii	0	0	0	0	0	0	0	0	0	0	0	0	0	3688	0	0	0	0
Peptoniphilus sp.	0	0	0	0	842	0	0	0	0	541	881	0	0	0	0	0	0	0
Phenylobacterium koreense	1152	1233	639	11883	6057	3423	7086	0	0	0	0	0	0	0	0	0	0	0
Phenylobacterium sp.	0	141	333	0	973	0	0	0	0	0	0	64	0	0	2300	5399	14703	0
Prevotella buccalis	0	185	0	0	0	0	0	0	0	0	0	0	0	0	0	0	0	0
Prevotella melaninogenica	0	0	0	0	0	0	0	0	0	0	0	0	0	0	0	10289	0	0
Pseudomonas alymerense group	0	0	0	0	0	0	0	0	0	0	0	0	868	0	0	0	0	0
Pseudomonas antarctica group	0	0	311	0	0	0	0	1361	280	0	0	0	0	3687	0	10367	1444	0
Pseudomonas azotoformans group	0	0	0	0	529	0	0	0	0	175	0	0	74	2593	0	8152	3216	0
Pseudomonas corrugata group	0	0	0	0	0	0	0	52	0	0	0	0	0	0	0	2698	0	0
Pseudomonas cannabina group	0	0	0	0	0	0	0	89	0	0	0	0	0	0	0	0	0	0
Pseudomonas deceptionensis group	0	0	0	0	0	0	0	915	0	0	0	0	0	0	0	0	0	0
Pseudomonas fluorescens / proteolytica / brenneri	0	0	0	0	0	0	0	0	0	0	0	0	0	0	0	3476	0	0
Pseudomonas fluorescens group	247	183	64	777	85	0	0	602	996	144	0	0	5597	1367	0	3849	0	0
Pseudomonas meliae group	0	0	0	0	0	0	0	0	0	0	0	0	0	0	0	103	0	0
Pseudomonas veronii group	0	0	0	0	0	0	0	699	0	0	0	0	0	779	0	10827	12079	0
Pseudomonas versuta / asturiensis	0	0	0	0	0	0	0	1118	0	0	0	0	1857	0	0	0	0	0
Pseudonocardia sp.	0	0	0	0	0	0	0	831	0	0	0	0	0	0	0	0	0	0
Psychrobacter sanguinis	0	0	0	0	0	0	0	0	0	0	0	0	0	0	0	0	5536	4096
Ralstonia insidiosa	0	0	0	0	0	673	0	0	0	0	0	0	0	0	0	0	0	0
Ralstonia pickettii	1520	708	1550	10010	9355	5599	6563	5780	10202	4484	8475	16411	23229	32538	21944	70829	71791	76289
Rhizobacter sp.	0	0	0	0	182	0	0	0	0	0	0	0	0	0	0	0	2609	0
Rhodopseudomonas sp.	0	0	0	0	0	0	0	0	0	0	0	0	0	0	2016	0	9891	0
Rothia aeria	0	0	0	0	0	0	783	0	0	0	0	0	0	0	0	0	0	0
Rothia dentocariosa	0	0	0	1456	0	0	0	0	0	0	0	0	0	0	0	0	0	0
Rothia mucilaginosa	0	0	0	0	0	0	0	0	1690	0	0	0	0	0	0	0	0	0
Salinicoccus roseus	0	0	0	0	376	0	0	0	0	0	0	0	0	0	0	0	0	0
Sediminibacterium sp.	0	0	0	0	0	44009	0	0	0	0	0	0	0	0	0	0	0	0
Shewanella xiamenensis	0	0	0	0	0	0	0	0	0	0	0	2255	0	5117	0	0	0	0
Sphingomonas mucosissima	0	0	417	0	0	0	0	0	0	0	0	0	0	0	0	0	0	0
Sphingomonas sp.	0	0	0	0	0	214	2205	1213	0	0	730	0	2556	5723	4208	0	10024	0
Sphingopyxis sp.	0	122	649	0	1133	0	886	0	0	0	0	0	0	0	0	0	0	0
Sporosarcina luteola / pasteurii	0	0	237	0	0	0	0	0	0	0	0	0	0	0	0	16265	0	0
Staphylococcus aureus group	0	0	0	35201	25224	6732	17221	0	0	0	0	0	0	6653	0	0	0	0
Staphylococcus auricularis	0	0	0	0	0	0	0	0	0	0	0	0	0	0	0	6665	0	0
Staphylococcus capitis group	4328	531	1202	12348	5415	5577	14143	2869	0	1580	4469	6602	28980	11971	33911	60386	7773	5442
Staphylococcus epidermidis / capitis	0	0	0	0	0	0	0	0	0	0	0	0	115	0	77	212	0	0
Staphylococcus haemolyticus group	0	0	0	0	0	0	0	1412	0	0	0	0	0	0	0	0	0	0
Staphylococcus hominis group	0	0	0	0	0	0	0	0	0	881	0	0	0	0	0	0	0	7014
Staphylococcus warneri / pasteuri	0	0	0	0	0	0	0	1357	2782	0	0	0	0	0	0	0	0	0
Stenotrophomonas acidaminiphila / nitritireducens	0	0	0	0	0	0	0	0	0	0	0	0	0	0	0	10216	0	0
Streptococcus anginosus / intermedius	0	0	231	0	0	0	0	0	0	0	0	0	0	0	0	0	0	0
Streptococcus mitis group	387	358	0	2621	0	2553	0	0	0	0	0	0	0	0	0	0	0	0
Streptococcus parasanguinis / sinensis	0	0	0	0	0	0	1174	1932	0	0	0	0	0	0	0	0	0	0
Streptococcus parasanguinis group	0	0	0	0	878	0	0	0	0	0	0	0	0	0	0	0	0	0
Streptococcus salivarius group	516	0	0	0	0	0	0	0	1636	2948	1041	0	0	0	0	0	0	0
Streptomyces sp.	0	0	0	0	0	0	0	297	0	0	0	0	0	0	0	0	0	0
Subsaxibacter sp.	119	0	0	0	0	0	0	0	0	0	0	0	0	0	0	0	0	0
Thiobacillus sp.	0	0	0	0	0	0	0	0	0	0	86	0	0	0	0	0	0	0
Unknown bacteria 1	0	237	217	916	3766	529	80	0	0	915	2975	0	62	0	0	0	40732	56291
Unknown bacteria 3	995	0	236	0	0	0	2040	0	0	0	0	0	0	4397	0	0	5805	0
Unknown bacteria 28	0	64	0	0	0	0	0	0	0	0	427	0	0	0	0	0	0	0
Unknown bacteria 42	0	0	0	0	0	0	0	0	0	0	0	0	0	0	1404	0	0	0
Unknown bacteria 52	0	0	0	3570	0	0	0	0	0	0	0	0	0	0	0	0	0	0
Unknown bacteria 53	0	0	0	2708	0	0	0	0	0	0	0	0	0	0	0	0	0	0
Unknown bacteria 54	0	0	0	0	0	320	0	0	0	0	0	0	0	0	0	0	0	0
Unknown bacteria 55	0	0	0	0	0	0	0	0	0	0	0	0	241	0	0	0	0	0
Unknown bacteria 56	0	0	0	0	0	0	0	0	0	0	0	0	0	0	3385	0	0	0
Unknown bacteria 57	0	0	0	0	0	0	0	0	0	0	0	0	0	0	0	0	10710	0
Unknown bacteria 58	0	0	0	0	0	0	0	0	0	0	0	0	0	0	0	0	8485	0
Unknown bacteria 59	0	0	0	0	0	0	0	0	0	0	0	0	0	0	0	0	0	307
Variovorax boronicumulans / ginsengisoli	0	0	0	0	0	1382	0	0	0	0	0	0	0	0	0	0	0	0
Variovorax gossypii group	0	0	0	0	557	0	0	0	0	0	0	0	0	0	0	0	0	0
Veillonella dispar / parvula	76	0	0	0	0	0	0	0	0	0	0	0	0	0	0	0	0	0
Veillonella parvula group	0	0	0	0	0	0	0	2251	0	0	0	0	0	0	0	0	0	0
Xanthomonas sp.	0	0	0	0	0	531	0	0	0	0	0	0	0	0	0	0	0	0
Total number of valid reads per sample	33549	16573	21624	209463	124814	139928	164534	67518	53855	37378	62394	149545	156921	233061	197482	360559	423615	365100
